# Supplementary material for: Predicting chronic responses to calcium channel blockade with a virtual population of African Americans with hypertensive chronic kidney disease
Source: Front Syst Biol. 2024 Jul 4;4:1327357. doi: 10.3389/fsysb.2024.1327357 (PMC11600446; doi:10.3389/fsysb.2024.1327357)
Supplement: Supplementary file 2 [file Table1.XLSX]

## Sheet: Sheet1
#	Model Folder	Variable name	Minimum	Maximum	Original value	%Varied
1	Size-Renin	FreeBase	41325	45675	43500	0.05
2	Size-Renin	GranuleBase	413250	456750	435000	0.05
3	Apnea	EventRate	0	3	1.5	1
4	ADHClearance	LiverK	0.00057	0.00063	0.0006	0.05
5	ADHFastMass	MA1	0.95	1.05	1	0.05
6	ADHSynthesis	Base	2.755	3.045	2.9	0.05
7	ADHSecretion	Osm_A	4.75	5.25	5	0.05
8	ADHSecretion	Osm_S	0.25555	0.28245	0.269	0.05
9	ADHSecretion	Osm_m	71.25	78.75	75	0.05
10	ADHSecretion	MasterS	0.95	1.05	1	0.05
11	ADHSecretion	Secretion	3.8	4.2	4	0.05
12	AldoPool	[Aldo]	0.3135	0.3465	0.33	0.05
13	AldoSecretion	Base	342	378	360	0.05
14	AldoSecretion	A2_A	5.605	6.195	5.9	0.05
15	AldoSecretion	A2_m	1.9	2.1	2	0.05
16	AldoSecretion	A2_S	2.85	3.15	3	0.05
17	AldoSecretion	A2_B	0.4085	0.4515	0.43	0.05
18	AldoSecretion	Base(/G)	150	750	450	0.666667
19	AldoDisposal	ExtractK	0.741	0.819	0.78	0.05
20	ANPPool	[ANP]	19	21	20	0.05
21	ANPSecretion	RightBase	0.57	0.63	0.6	0.05
22	ANPSecretion	RAP_A	9.5	10.5	10	0.05
23	ANPSecretion	RAP_m	5.415	5.985	5.7	0.05
24	ANPSecretion	RAP_S	5.7	6.3	6	0.05
25	ANPSecretion	LAP_A	9.5	10.5	10	0.05
26	ANPSecretion	LAP_m	3.8	4.2	4	0.05
27	ANPSecretion	LAP_S	14.25	15.75	15	0.05
28	ANPSecretion	LeftBase	0.07125	0.07875	0.075	0.05
29	SystemicArtys	ComplianceX	0.95	1.05	1	0.05
30	SystemicVeins	V0-X	0.95	1.05	1	0.05
31	SystemicVeins	Conductance-X	0.95	1.05	1	0.05
32	Brain-Flow	Multiplier	0.95	1.05	1	0.05
33	NESecretion	Base	209	231	220	0.05
34	NESecretion	SpilloverK	541.5	598.5	570	0.05
35	EpiSecretion	Base	356.25	393.75	375	0.05
36	Alpha1Pool	TotalAlpha1	3.8	4.2	4	0.05
37	Beta1Pool	TotalBeta1	1.3775	1.5225	1.45	0.05
38	DietGoalElectrolytes	Salt_mMol/Day	65	250	157.5	0.587302
39	AmlodipineKidney	K	0.00015	0.0005	0.000325	0.538462
40	Fat-Flow	Multiplier	0.95	1.05	1	0.05
41	GITract-Flow	Multiplier	0.95	1.05	1	0.05
42	GITract-Flow	Conductance(/G)	0.008588	0.009492	0.00904	0.05
43	SANode-Rate	BasicRate	60	120	90	0.333333
44	SANode-BetaReceptors	Sensitivity	0.95	1.05	1	0.05
45	Heart-Ventricles	BasicRate	42.75	47.25	45	0.05
46	HepaticArtery-Flow	Multiplier	0.95	1.05	1	0.05
47	HepaticArtery-Flow	Conductance(/G)	0.0017765	0.0019635	0.00187	0.05
48	HepaticVein	Multiplier	0.95	1.05	1	0.05
49	KCell	CaptiveMass	2071	2289	2180	0.05
50	RightKidney-EfferentArtery	Multiplier	0.95	1.05	1	0.05
51	RightKidney-AfferentArtery	Multiplier	0.95	1.05	1	0.05
52	RightKidney-ArcuateArtery	Multiplier	0.95	1.05	1	0.05
53	RightKidney-NephronCount	Delay	75	200	137.5	0.454545
54	RightKidney-Myogenic	Tau	3	5	4	0.25
55	LeftKidney-EfferentArtery	Multiplier	0.95	1.05	1	0.05
56	LeftKidney-EfferentArtery	A2_A	0.475	0.525	0.5	0.05
57	LeftKidney-EfferentArtery	A2_m	1.425	1.575	1.5	0.05
58	LeftKidney-EfferentArtery	A2_S	1.1875	1.3125	1.25	0.05
59	LeftKidney-EfferentArtery	A2_B	0.665	0.735	0.7	0.05
60	LeftKidney-EfferentArtery	Symp_A	0.95	1.05	1	0.05
61	LeftKidney-EfferentArtery	Symp_m	8.74	9.66	9.2	0.05
62	LeftKidney-EfferentArtery	Symp_S	2.4225	2.6775	2.55	0.05
63	LeftKidney-AfferentArtery	Multiplier	0.75	1.25	1	0.25
64	LeftKidney-AfferentArtery	TGF_A	1.7575	1.9425	1.85	0.05
65	LeftKidney-AfferentArtery	TGF_m	2.09	2.31	2.2	0.05
66	LeftKidney-AfferentArtery	TGF_S	0.855	0.945	0.9	0.05
67	LeftKidney-AfferentArtery	TGF_B	0.171	0.189	0.18	0.05
68	LeftKidney-AfferentArtery	Symp_A	0.95	1.05	1	0.05
69	LeftKidney-AfferentArtery	Symp_m	-8.74	-9.66	-9.2	0.05
70	LeftKidney-AfferentArtery	Symp_S	2.5175	2.7825	2.65	0.05
71	LeftKidney-AfferentArtery	Myo_A	0.456	0.504	0.48	0.05
72	LeftKidney-AfferentArtery	Myo_m	-2.66	-2.94	-2.8	0.05
73	LeftKidney-AfferentArtery	Myo_S	20.9	23.1	22	0.05
74	LeftKidney-AfferentArtery	Myo_B	0.684	0.756	0.72	0.05
75	LeftKidney-AfferentArtery	ANP_A	0.9025	0.9975	0.95	0.05
76	LeftKidney-AfferentArtery	ANP_m	1.235	1.365	1.3	0.05
77	LeftKidney-AfferentArtery	ANP_S	209	231	220	0.05
78	LeftKidney-AfferentArtery	ANP_B	0.893	0.987	0.94	0.05
79	LeftKidney-ArcuateArtery	Multiplier	0.95	1.05	1	0.05
80	LeftKidney-Myogenic	Tau	3	5	4	0.25
81	LeftHeart-Flow	LargeMultiplier	0.95	1.05	1	0.05
82	LeftHeart-Flow	SmallMultiplier	0.95	1.05	1	0.05
83	LeftHeartWallStress-Mass	VentricleFraction	0.76	0.84	0.8	0.05
84	LeftHeartWallStress-Mass	Inner-K	0.0475	0.0525	0.05	0.05
85	LeftHeartWallStress-Mass	Outer-K	0.05225	0.05775	0.055	0.05
86	LeftHeartWallStress-Diastole	Stress-Base	9.5	10.5	10	0.05
87	LeftHeartWallStress-Systole	Stress-Base	66.5	73.5	70	0.05
88	Breathing	DeadSpaceSlope	0.19	0.21	0.2	0.05
89	Breathing	DeadSpaceMin	57	63	60	0.05
90	NaPool	FixedMass	2090	2310	2200	0.05
91	NaPool	FixedConc	0.1349	0.1491	0.142	0.05
92	LeftCollectingDuct_H2O	BasicPerm	0.95	1.05	1	0.05
93	LeftCollectingDuct_H2O	ADH_A	2.945	3.255	3.1	0.05
94	LeftCollectingDuct_H2O	ADH_m	1.9	2.1	2	0.05
95	LeftCollectingDuct_H2O	ADH_S	3.9425	4.3575	4.15	0.05
96	LeftCollectingDuct_H2O	ADH_B	0.285	0.315	0.3	0.05
97	LeftCollectingDuct_H2O	Perm_A	0.95	1.05	1	0.05
98	LeftCollectingDuct_H2O	Perm_m	5.7	6.3	6	0.05
99	LeftCollectingDuct_H2O	Perm_S	0.6365	0.7035	0.67	0.05
100	LeftCollectingDuct_Na	BasicFract	0.7125	0.7875	0.75	0.05
101	LeftCollectingDuct_Na	MaxReab	0.57	0.63	0.6	0.05
102	LeftCollectingDuct_Na	Load_A1	0.95	1.05	1	0.05
103	LeftCollectingDuct_Na	Load_m1	3.8	4.2	4	0.05
104	LeftCollectingDuct_Na	Load_B1	0.665	0.735	0.7	0.05
105	LeftCollectingDuct_Na	Load_A	0.3325	0.3675	0.35	0.05
106	LeftCollectingDuct_Na	Load_m	4.75	5.25	5	0.05
107	LeftCollectingDuct_Na	Load_B	-0.076	-0.084	-0.08	0.05
108	LeftCollectingDuct_Na	ANP_A	0.8075	0.8925	0.85	0.05
109	LeftCollectingDuct_Na	ANP_m	3.515	3.885	3.7	0.05
110	LeftCollectingDuct_Na	ANP_S	1.7575	1.9425	1.85	0.05
111	LeftCollectingDuct_Na	ANP_B	0.3135	0.3465	0.33	0.05
112	LeftDistalTubule_Na	BasicFract	0.7	0.9	0.8	0.125
113	LeftDistalTubule_Na	NormMaxReab	5.7	6.3	6	0.05
114	LeftDistalTubule_H2O	BasicPerm	0.95	1.05	1	0.05
115	LeftDistalTubule_K	BasicOutflow	0.02375	0.02625	0.025	0.05
116	LeftGlomerulusFiltrate	Perm	8.4455	9.3345	8.89	0.05
117	LeftLoopOfHenle_Na	BasicFract	0.7125	0.7875	0.75	0.05
118	LeftLoopOfHenle_Na	MaxReab	6.65	7.35	7	0.05
119	LeftLoopOfHenle_Na	AldoA	0.475	0.525	0.5	0.05
120	LeftLoopOfHenle_Na	AldoB	0.665	0.735	0.7	0.05
121	LeftLoopOfHenle_Na	AldoS	7.03	7.77	7.4	0.05
122	LeftLoopOfHenle_Na	AldoN	1.995	2.205	2.1	0.05
123	LeftLoopOfHenle_Na	LoadA	1.6625	1.8375	1.75	0.05
124	LeftLoopOfHenle_Na	LoadB	0.247	0.273	0.26	0.05
125	LeftLoopOfHenle_Na	LoadN	2.185	2.415	2.3	0.05
126	LeftTGF-Vascular	BasicSignal	0.95	1.05	1	0.05
127	LeftTGF-Vascular	Na_A1	1.1875	1.3125	1.25	0.05
128	LeftTGF-Vascular	Na_m1	11.4	12.6	12	0.05
129	LeftTGF-Vascular	Na_S1	43.7	48.3	46	0.05
130	LeftTGF-Vascular	Na_B1	0.095	0.105	0.1	0.05
131	LeftTGF-Vascular	Na_A	1.6625	1.8375	1.75	0.05
132	LeftTGF-Vascular	Na_m	9.5	10.5	10	0.05
133	LeftTGF-Vascular	Na_S	57	63	60	0.05
134	LeftTGF-Vascular	A2_A1	6.65	7.35	7	0.05
135	LeftTGF-Vascular	A2_m1	9.5	10.5	10	0.05
136	LeftTGF-Vascular	A2_S1	2.2325	2.4675	2.35	0.05
137	LeftTGF-Vascular	A2_B1	1.064	1.176	1.12	0.05
138	LeftTGF-Vascular	A2_A	0.665	0.735	0.7	0.05
139	LeftTGF-Vascular	A2_m	1.9	2.1	2	0.05
140	LeftTGF-Vascular	A2_S	0.665	0.735	0.7	0.05
141	LeftTGF-Vascular	A2_B	-0.57	-0.63	-0.6	0.05
142	LeftTGF-Vascular	ANP_A	0.4845	0.5355	0.51	0.05
143	LeftTGF-Vascular	ANP_m	2.09	2.31	2.2	0.05
144	LeftTGF-Vascular	ANP_S	1.444	1.596	1.52	0.05
145	LeftTGF-Vascular	ANP_B	0.6555	0.7245	0.69	0.05
146	LeftTGF-Renin	BasicSignal	0.95	1.05	1	0.05
147	LeftTGF-Renin	L	0.9405	1.0395	0.99	0.05
148	LeftTGF-Renin	Na_A	3.42	3.78	3.6	0.05
149	LeftTGF-Renin	Na_m	3.8	4.2	4	0.05
150	LeftTGF-Renin	Na_S	57.95	64.05	61	0.05
151	LeftTGF-Renin	Na_B	0.019	0.021	0.02	0.05
152	LeftTGF-Renin	A2_A	4.3225	4.7775	4.55	0.05
153	LeftTGF-Renin	A2_m	7.6	8.4	8	0.05
154	LeftTGF-Renin	A2_S	2.66	2.94	2.8	0.05
155	LeftTGF-Renin	A2_B	0.95	1.05	1	0.05
156	LeftTGF-Renin	ANP_A	0.46075	0.50925	0.485	0.05
157	LeftTGF-Renin	ANP_m	2.7075	2.9925	2.85	0.05
158	LeftTGF-Renin	ANP_S	1.3775	1.5225	1.45	0.05
159	LeftTGF-Renin	ANP_B	0.76	0.84	0.8	0.05
160	LeftProximalTubule_Na	BasicFract	0.5	0.75	0.625	0.2
161	LeftProximalTubule_Na	MaxReab	11.4	12.6	12	0.05
162	LeftProximalTubule_NH3	BasicRate	0.019	0.021	0.02	0.05
163	LeftVasaRecta	BasicConductance	0.10925	0.12075	0.115	0.05
164	LeftVasaRecta	ADH_A	0.475	0.525	0.5	0.05
165	LeftVasaRecta	ADH_m	-2.66	-2.94	-2.8	0.05
166	LeftVasaRecta	ADH_S	0.1805	0.1995	0.19	0.05
167	LeftVasaRecta	ADH_B	0.855	0.945	0.9	0.05
168	LeftVasaRecta	Osm_A	0.6175	0.6825	0.65	0.05
169	LeftVasaRecta	Osm_m	-5.7	-6.3	-6	0.05
170	LeftVasaRecta	Osm_S	902.5	997.5	950	0.05
171	LeftVasaRecta	Osm_B	0.76	0.84	0.8	0.05
172	LeftVasaRecta	A2_A	1.045	1.155	1.1	0.05
173	LeftVasaRecta	A2_m	-4.75	-5.25	-5	0.05
174	LeftVasaRecta	A2_S	1.52	1.68	1.6	0.05
175	LeftVasaRecta	A2_B	0.1615	0.1785	0.17	0.05
176	LeftVasaRecta	Symps_A	0.475	0.525	0.5	0.05
177	LeftVasaRecta	Symps_m	-7.6	-8.4	-8	0.05
178	LeftVasaRecta	Symps_S	1.14	1.26	1.2	0.05
179	LeftVasaRecta	Symps_B	0.57	0.63	0.6	0.05
180	LeftNephronGlucose	TMaxBasic	156.75	173.25	165	0.05
181	LeftNephronGlucose	TMaxMultiplier	0.95	1.05	1	0.05
182	LeftNephronCalciumProximal	FractionalReab	0.855	0.945	0.9	0.05
183	LeftNephronCalciumDistal	BasicReab	0.855	0.945	0.9	0.05
184	RightCollectingDuct_H2O	BasicPerm	0.95	1.05	1	0.05
185	RightCollectingDuct_Na	BasicFract	0.7125	0.7875	0.75	0.05
186	RightCollectingDuct_Na	MaxReab	0.76	0.84	0.8	0.05
187	RightCollectingDuct_Na	L	1.2825	1.4175	1.35	0.05
188	RightDistalTubule_Na	BasicFract	0.7125	0.7875	0.75	0.05
189	RightDistalTubule_Na	NormMaxReab	7.6	8.4	8	0.05
190	RightDistalTubule_Na	L	1.235	1.365	1.3	0.05
191	RightDistalTubule_Na	AldoA	2.375	2.625	2.5	0.05
192	RightDistalTubule_Na	AldoB	0.475	0.525	0.5	0.05
193	RightDistalTubule_Na	AldoS	19	21	20	0.05
194	RightDistalTubule_Na	AldoN	2.6125	2.8875	2.75	0.05
195	RightDistalTubule_Na	LoadA	2.622	2.898	2.76	0.05
196	RightDistalTubule_Na	LoadB	0.38	0.42	0.4	0.05
197	RightDistalTubule_Na	LoadN	2.28	2.52	2.4	0.05
198	RightDistalTubule_Na	RLoadA	2.546	2.814	2.68	0.05
199	RightDistalTubule_Na	RLoadB	0.304	0.336	0.32	0.05
200	RightDistalTubule_Na	RLoadN	2.565	2.835	2.7	0.05
201	RightDistalTubule_H2O	BasicPerm	0.95	1.05	1	0.05
202	RightDistalTubule_H2O	ADHA	0.1045	0.1155	0.11	0.05
203	RightDistalTubule_H2O	ADHS	1.6625	1.8375	1.75	0.05
204	RightDistalTubule_H2O	ADHN	2.09	2.31	2.2	0.05
205	RightDistalTubule_H2O	ADHB	0.057	0.063	0.06	0.05
206	RightDistalTubule_K	BasicOutflow	0.02375	0.02625	0.025	0.05
207	RightGlomerulusFiltrate	Perm	10.5545	11.6655	11.11	0.05
208	RightLoopOfHenle_Na	BasicFract	0.7125	0.7875	0.75	0.05
209	RightLoopOfHenle_Na	MaxReab	8.55	9.45	9	0.05
210	RightLoopOfHenle_Na	LoadA	1.71	1.89	1.8	0.05
211	RightLoopOfHenle_Na	LoadB	0.19	0.21	0.2	0.05
212	RightLoopOfHenle_Na	LoadN	2.2325	2.4675	2.35	0.05
213	RightTGF-Vascular	BasicSignal	0.95	1.05	1	0.05
214	RightTGF-Vascular	Na_A1	1.1875	1.3125	1.25	0.05
215	RightTGF-Vascular	Na_m1	11.4	12.6	12	0.05
216	RightTGF-Vascular	Na_S1	43.7	48.3	46	0.05
217	RightTGF-Vascular	Na_B1	0.095	0.105	0.1	0.05
218	RightTGF-Vascular	Na_A	1.6625	1.8375	1.75	0.05
219	RightTGF-Vascular	Na_m	9.5	10.5	10	0.05
220	RightTGF-Vascular	Na_S	57	63	60	0.05
221	RightTGF-Renin	BasicSignal	0.95	1.05	1	0.05
222	RightTGF-Renin	L	0.95	1.05	1	0.05
223	RightProximalTubule_Na	BasicFract	0.551	0.609	0.58	0.05
224	RightProximalTubule_Na	MaxReab	15.2	16.8	16	0.05
225	RightProximalTubule_Na	A2_A	1.33	1.47	1.4	0.05
226	RightProximalTubule_Na	A2_B	0.6935	0.7665	0.73	0.05
227	RightProximalTubule_Na	A2_S	1.2635	1.3965	1.33	0.05
228	RightProximalTubule_Na	A2_m	4.845	5.355	5.1	0.05
229	RightProximalTubule_Na	Symps_A	1.235	1.365	1.3	0.05
230	RightProximalTubule_Na	Symps_B	0.2375	0.2625	0.25	0.05
231	RightProximalTubule_Na	Symps_S	0.855	0.945	0.9	0.05
232	RightProximalTubule_Na	Symps_m	1.995	2.205	2.1	0.05
233	RightProximalTubule_Na	ANP_A	0.4845	0.5355	0.51	0.05
234	RightProximalTubule_Na	ANP_B	0.6555	0.7245	0.69	0.05
235	RightProximalTubule_Na	ANP_S	1.52	1.68	1.6	0.05
236	RightProximalTubule_Na	ANP_m	2.09	2.31	2.2	0.05
237	RightProximalTubule_Na	IFP_A	1.615	1.785	1.7	0.05
238	RightProximalTubule_Na	IFP_B	0.3135	0.3465	0.33	0.05
239	RightProximalTubule_Na	IFP_S	3.325	3.675	3.5	0.05
240	RightProximalTubule_Na	IFP_m	-3.135	-3.465	-3.3	0.05
241	RightProximalTubule_NH3	BasicRate	0.019	0.021	0.02	0.05
242	RightVasaRecta	BasicConductance	0.1406	0.1554	0.148	0.05
243	RightNephronGlucose	TMaxBasic	199.5	220.5	210	0.05
244	RightNephronCalciumProximal	FractionalReab	0.855	0.945	0.9	0.05
245	RightNephronCalciumDistal	BasicReab	0.855	0.945	0.9	0.05
246	CollectingDuct_H2O	BasicPerm	0.95	1.05	1	0.05
247	GlomerulusFiltrate	Perm	19	21	20	0.05
248	NephronCalciumProximal	FractionalReab	0.855	0.945	0.9	0.05
249	Baroreflex	Sensitivity	0.5	1.5	1	0.5
250	Baroreflex	A2_A	2.28	2.52	2.4	0.05
251	Baroreflex	A2_m	2.47	2.73	2.6	0.05
252	Baroreflex	A2_S	53.2	58.8	56	0.05
253	LowPressureReceptors	Tau	10	10000	5005	0.998002
254	LowPressureReceptors	Sensitivity	0.95	1.05	1	0.05
255	Nucleus-ADH	NA-Basic	0.95	1.05	1	0.05
256	Nucleus-ADH	MasterS	0.95	1.05	1	0.05
257	Nucleus-ADH	LPR_A	2.28	2.52	2.4	0.05
258	Nucleus-ADH	LPR_B	0.57	0.63	0.6	0.05
259	Nucleus-ADH	LPR_S	0.5225	0.5775	0.55	0.05
260	Nucleus-ADH	LPR_m	2.185	2.415	2.3	0.05
261	Nucleus-ADH	Baro_A	0.95	1.05	1	0.05
262	Nucleus-ADH	Baro_B	0.475	0.525	0.5	0.05
263	Nucleus-ADH	Baro_S	0.95	1.05	1	0.05
264	Nucleus-ADH	Baro_m	2.85	3.15	3	0.05
265	Nucleus-CRF	NA-Basic	0.95	1.05	1	0.05
266	Sympathetics-General	BaroSensitivity	0.95	1.05	1	0.05
267	Sympathetics-General	LowPressureSensitivity	0.95	1.05	1	0.05
268	Sympathetics-General	A2_A	0.38	0.42	0.4	0.05
269	Sympathetics-General	A2_m	23.75	26.25	25	0.05
270	Sympathetics-General	A2_S	1.86675	2.06325	1.965	0.05
271	Sympathetics-General	A2_B	0.94145	1.04055	0.991	0.05
272	Sympathetics-General	Baro_A	1.33	1.47	1.4	0.05
273	Sympathetics-General	Baro_m	-1.71	-1.89	-1.8	0.05
274	Sympathetics-General	Baro_S	1.2825	1.4175	1.35	0.05
275	Sympathetics-General	Baro_B	0.114	0.126	0.12	0.05
276	Sympathetics-General	Low_A	0.38	0.42	0.4	0.05
277	Sympathetics-General	Low_m	-2.375	-2.625	-2.5	0.05
278	Sympathetics-General	Low_S	0.6175	0.6825	0.65	0.05
279	Sympathetics-General	Low_B	0.855	0.945	0.9	0.05
280	Sympathetics-General	Mech_A	0.57	0.63	0.6	0.05
281	Sympathetics-General	Mech_m	-4.18	-4.62	-4.4	0.05
282	Sympathetics-General	Mech_S	12.255	13.545	12.9	0.05
283	Sympathetics-General	Mech_B	0.399	0.441	0.42	0.05
284	Sympathetics-Cardiac	BaroSensitivity	0.95	1.05	1	0.05
285	Sympathetics-Cardiac	LowPressureSensitivity	0.95	1.05	1	0.05
286	Sympathetics-Renal	RSNAconstituent	0.5	1.5	1	0.5
287	Sympathetics-Renal	BaroSensitivity	0.95	1.05	1	0.05
288	Sympathetics-Renal	LowPressureSensitivity	0.95	1.05	1	0.05
289	Sympathetics-Renal	A2_A	0.38	0.42	0.4	0.05
290	Sympathetics-Renal	A2_m	23.75	26.25	25	0.05
291	Sympathetics-Renal	A2_S	1.86675	2.06325	1.965	0.05
292	Sympathetics-Renal	A2_B	0.94145	1.04055	0.991	0.05
293	Sympathetics-Renal	Baro_A	1.33	1.47	1.4	0.05
294	Sympathetics-Renal	Baro_m	-1.71	-1.89	-1.8	0.05
295	Sympathetics-Renal	Baro_S	1.2825	1.4175	1.35	0.05
296	Sympathetics-Renal	Baro_B	0.114	0.126	0.12	0.05
297	Sympathetics-Renal	Low_A	2.28	2.52	2.4	0.05
298	Sympathetics-Renal	Low_m	-2.185	-2.415	-2.3	0.05
299	Sympathetics-Renal	Low_S	0.475	0.525	0.5	0.05
300	Sympathetics-Renal	Low_B	0.57	0.63	0.6	0.05
301	Sympathetics-Renal	Mech_A	0.57	0.63	0.6	0.05
302	Sympathetics-Renal	Mech_m	-4.18	-4.62	-4.4	0.05
303	Sympathetics-Renal	Mech_S	12.255	13.545	12.9	0.05
304	Sympathetics-Renal	Mech_B	0.399	0.441	0.42	0.05
305	Sympathetics-Hepatic	BaroSensitivity	0.95	1.05	1	0.05
306	Sympathetics-Hepatic	LowPressureSensitivity	0.95	1.05	1	0.05
307	Sympathetics-Mesenteric	BaroSensitivity	0.95	1.05	1	0.05
308	Sympathetics-Mesenteric	LowPressureSensitivity	0.95	1.05	1	0.05
309	RegionalPressure	Alpha	0.158365	0.175035	0.1667	0.05
310	PituitaryGland-Size	AnteriorMassPercent	76	84	80	0.05
311	LeftReninSecretion	Base	0.0015675	0.0017325	0.00165	0.05
312	LeftReninSecretion	TGF_A	19	21	20	0.05
313	LeftReninSecretion	TGF_S	0.665	0.735	0.7	0.05
314	LeftReninSecretion	TGF_m	2.85	3.15	3	0.05
315	LeftReninSecretion	TGF_A1	7.6	8.4	8	0.05
316	LeftReninSecretion	TGF_B1	-7.695	-8.505	-8.1	0.05
317	LeftReninSecretion	TGF_S1	0.95	1.05	1	0.05
318	LeftReninSecretion	TGF_m1	-4.275	-4.725	-4.5	0.05
319	LeftReninSecretion	Symps_A	4.332	4.788	4.56	0.05
320	LeftReninSecretion	Symps_B	0.532	0.588	0.56	0.05
321	LeftReninSecretion	Symps_m	3.097	3.423	3.26	0.05
322	LeftReninSecretion	Symps_S	1.938	2.142	2.04	0.05
323	LeftReninSynthesis	Base	76	84	80	0.05
324	LeftReninSynthesis	TGF_A	11.4	12.6	12	0.05
325	LeftReninSynthesis	TGF_B	0.095	0.105	0.1	0.05
326	LeftReninSynthesis	TGF_S	0.2755	0.3045	0.29	0.05
327	LeftReninSynthesis	TGF_m	1.9	2.1	2	0.05
328	LeftReninSynthesis	Symps_A	5.225	5.775	5.5	0.05
329	LeftReninSynthesis	Symps_B	0.5225	0.5775	0.55	0.05
330	LeftReninSynthesis	Symps_m	3.135	3.465	3.3	0.05
331	LeftReninSynthesis	Symps_S	1.995	2.205	2.1	0.05
332	RightReninSynthesis	Base	40	800	420	0.904762
333	A2Pool	CEBase	28.5	31.5	30	0.05
334	RightHeart-Flow	LargeMultiplier	0.95	1.05	1	0.05
335	RightHeart-Flow	SmallMultiplier	0.95	1.05	1	0.05
336	RightHeartWallStress-Mass	VentricleFraction	0.76	0.84	0.8	0.05
337	RightHeartWallStress-Mass	Inner-K	0.17765	0.19635	0.187	0.05
338	RightHeartWallStress-Mass	Outer-K	0.19665	0.21735	0.207	0.05
339	RightHeartWallStress-Diastole	Stress-Base	57	63	60	0.05
340	RightHeartWallStress-Systole	Stress-Base	47.5	52.5	50	0.05
341	BVSeqArtys	Conductance	9.5	10.5	10	0.05
